# Supplementary material for: Expression and role of melatonin membrane receptors in the hypothalamic-pituitary-testicular axis of Tibetan sheep in a plateau pastoral area
Source: PLoS One. 2023 Oct 25;18(10):e0290775. doi: 10.1371/journal.pone.0290775 (PMC10599587; doi:10.1371/journal.pone.0290775)
Supplement: S1 Raw images — (ZIP) [file pone.0290775.s001.zip]

Archive with 1 entries (1 files):
- Supporting Information file/gels' original images.pdf
